# Supplementary material for: Human galectin-1 and galectin-3 promote Tropheryma whipplei infection
Source: Gut Microbes. 2021 Feb 12;13(1):1884515. doi: 10.1080/19490976.2021.1884515 (PMC7889132; doi:10.1080/19490976.2021.1884515)
Supplement: Supplemental Material [file KGMI_A_1884515_SM2327.zip]

Archive with 4 entries (3 files):
- Supplementary information/
- Supplementary information/GutMicrobes_Supplementary_DA.pdf
- Supplementary information/Movie_S1.wmv
- Supplementary information/Movie_S2.wmv
